# Supplementary material for: Non-invasive faecal sampling reveals spatial organization and improves measures of genetic diversity for the conservation assessment of territorial species: Caucasian lynx as a case species
Source: PLoS One. 2019 May 10;14(5):e0216549. doi: 10.1371/journal.pone.0216549 (PMC6510455; doi:10.1371/journal.pone.0216549)
Supplement: S1 Table — Data used to estimate genetic diversity measures and pairwise-relatedness among genotypes of northwestern Anatolian lynx population (Tables 2 and 3 and Figs 2, 4 and 5, and S1). Orange color indicates the three microsatellite loci that were removed, and grey the two sexing loci. (XLSX) [file pone.0216549.s001.xlsx]

## Sheet: Table 1
S1 Table 1. Eighteen lynx genotyped at fourteen autosomal and two sexing loci (F-Amel and Z-Zf).
Data used to measure genetic diversity indices and pairwise-relatedness among genotypes of Northswest Anatolian lynx population (Tables 2 and 3 and Figs 2 and 3).
Orange colour indicates the three microsatellite loci that were removed and grey the two sexing loci.
			Multiplex A						Multpilex B						Multiplex C						Multiplex D								Multiplex E
Genotype	Individual ID	Sample source	LCA110	LCA110	FCA506	FCA506	F115	F115	FCA008	FCA008	FCA006	FCA006	FCA082	FCA082	FCA097	FCA097	FCA478	FCA478	FCA718	FCA718	FCA229	FCA229	FCA105	FCA105	F-AMEL	F-AMEL	FCA1023	FCA1023	FCA441	FCA441	Z-Zf	Z-Zf	LCA109	LCA109
1	Female 1	invasive + non-invasive	97	97	196	196	240	240	137	137	182	182	241	247	142	142	193	193	218	222	156	160	189	189	216	216	223	231	127	127	166	166	179	181
2	Female 2	non-invasive	99	99	196	196	232	240	131	133	180	182	247	249	138	142	193	193			156	156	189	191	216	216	225	231			166	166	177	177
3	Female 3	invasive	97	99	194	196	236	236	133	137	180	180	243	247	136	142	193	193	218	222	156	156	189	191	196	216	225	231	119	119	166	166	177	179
4	Female 4	non-invasive	97	97	196	196			133	137			241	247	142	142	193	193	218	222	156	160	189	189	216	216	229	231			166	166	179	181
5	Female 5	invasive + non-invasive	97	99	196	196	236	236	133	137	178	180	241	247	142	144	193	193	222	222	156	160	187	189	216	216	229	231	139	139	166	166	179	181
6	Female 7	invasive	99	99	194	196			133	137	180	182	243	243	136	138	193	193	214	222	156	160	191	191	216	216			119	119	166	166	177	179
7	Female 9	non-invasive	97	97	180	196					180	182			142	142	193	193	218	222	156	160	189	189	216	216	231	231	113	113	166	166	179	181
8	Male 1	invasive + non-invasive	97	99	196	196	236	236	133	133	178	182	241	247	142	144	193	193	222	230	160	160	187	187	196	196	223	231	127	127	163	166	179	179
9	Male 2	non-invasive	99	105	194	194			133	137	178	180	239	243	136	142	193	193			156	158	189	193	196	216	225	227	127	131	163	166	177	177
10	Male 4	invasive	99	101	196	196			133	137	178	180	232	243	138	142	193	193	222	230	156	160	187	193	196	196	225	225	139	139	166	166	177	181
11	Male 5	non-invasive	97	97	196	198	232	232	131	133	182	182	232	245	142	142	193	193	214	230	156	160	191	191	196	196	225	225	119	127	163	166	177	181
12	Male 6	invasive	97	99	196	196			133	137	178	182	241	247	142	142	193	193	222	222	156	160	187	189	196	196	223	223	131	135	163	166	179	181
13	Male 8	invasive	97	99	196	196	236	236	133	137	180	182	232	243	140	142	193	193	214	222	156	156	189	191	196	196	225	225	119	127	166	166	177	179
14	Male 9	invasive	99	99	194	196	232	232	131	137	178	180	239	247	136	138	193	193	214	226	156	156	191	193	196	196	227	231	135	135	163	166	177	177
15	Male 10	invasive	97	99	196	196	236	236	131	133	180	182	243	247	136	138	193	193	222	230	156	160	187	193	196	216	223	227	119	127	166	166	181	181
16	Male 11	invasive	97	99	196	196	240	240	133	137	180	182	241	243	138	142	193	193	218	222	156	156	187	191	196	216	223	225	135	143	163	166	177	179
17	Male 12	non-invasive	97	99	196	196	236	236			178	178	241	241	142	144	193	193			160	160	187	187	196	216	223	231	119	119	166	166	179	179
18	Male 13	non-invasive	97	99			236	236			178	180	243	243	136	142	193	193	218	226	156	160	189	191	196	216	225	225			166	166	177	179
S1 Table 2. Twenty-two lynx genotyped at eight autosomal and two sexing loci. Data used to examine the influence of sampling methods on genetic diversity and relatedness (Figs 4-6) in NW anatolian lynx population.
Grey color indicates the two sexing loci.
			Multiplex A		Multiplex B				Multiplex C		Multiplex D								Multiplex E
Genotype	Individual	Sample Source	LCA110	LCA110	FCA008	FCA008	FCA082	FCA082	FCA097	FCA097	FCA229	FCA229	FCA105	FCA105	F-AMEL	F-AMEL	FCA1023	FCA1023	Z-Zf	Z-Zf	LCA109	LCA109
1	Female 1	invasive + non-invasive	97	97	137	137	241	247	142	142	156	160	189	189	216	216	223	231	166	166	179	181
2	Female 2	non-invasive	99	99	131	133	247	249	138	142	156	156	189	191	216	216	225	231	166	166	177	177
3	Female 3	invasive + non-invasive	97	99	133	137	243	247	136	142	156	156	189	191	196	216	225	231	166	166	177	179
4	Female 4	non-invasive	97	97	133	137	241	247	142	142	156	160	189	189	216	216	229	231	166	166	179	181
5	Female 5	invasive + non-invasive	97	99	133	137	241	247	142	144	156	160	187	189	216	216	229	231	166	166	179	181
6	Female 6	non-invasive	97	99	133	137			136	142	156	156	187	191	216	216			166	166	177	179
7	Female 7	invasive	99	99	133	137	243	243	136	138	156	160	191	191	216	216			166	166	177	179
8	Female 8	non-invasive			133	133	239	247	136	142	156	158	189	191	216	216	225	231	166	166
9	Female 9	non-invasive	97	97					142	142	156	160	189	189	216	216	231	231	166	166	179	181
10	Male 1	invasive + non-invasive	97	99	133	133	241	247	142	144	160	160	187	187	196	196	223	231	163	166	179	179
11	Male 2	non-invasive	99	105	133	137	239	243	136	142	156	158	189	193	196	216	225	227	163	166	177	177
12	Male 3	non-invasive	97	99	133	137			138	142	156	160	191	191	196	216	223	231	163	166	177	177
13	Male 4	invasive	99	101	133	137	232	243	138	142	156	160	187	193	196	196	225	225	166	166	177	181
14	Male 5	non-invasive	97	97	131	133	232	245	142	142	156	160	191	191	196	196	225	225	163	166	177	181
15	Male 6	invasive	97	99	133	137	241	247	142	142	156	160	187	189	196	196	223	223	163	166	179	181
16	Male 7	invasive	97	97	133	133	245	247	138	142	156	156	191	191	196	196	231	231	163	166	177	177
17	Male 8	invasive	97	99	133	137	232	243	140	142	156	156	189	191	196	196	225	225	166	166	177	179
18	Male 9	invasive	99	99	131	137	239	247	136	138	156	156	191	193	196	196	227	231	163	166	177	177
19	Male 10	invasive	97	99	131	133	243	247	136	138	156	160	187	193	196	216	223	227	166	166	181	181
20	Male 11	invasive	97	99	133	137	241	243	138	142	156	156	187	191	196	216	223	225	163	166	177	179
21	Male 12	non-invasive	97	99			241	241	142	144	160	160	187	187	196	216	223	231	166	166	179	179
22	Male 13	non-invasive	97	99			243	243	136	142	156	160	189	191	196	216	225	225	166	166	177	179
