# Supplementary material for: Non-invasive faecal sampling reveals spatial organization and improves measures of genetic diversity for the conservation assessment of territorial species: Caucasian lynx as a case species
Source: PLoS One. 2019 May 10;14(5):e0216549. doi: 10.1371/journal.pone.0216549 (PMC6510455; doi:10.1371/journal.pone.0216549)
Supplement: S2 Table — Camera trapping (CT), Genotyping (G), GPS telemetry (T). Bold values indicate total amount of genotypes obtained using 11 and 8 microsatellite loci. (XLSX) [file pone.0216549.s002.xlsx]

## Sheet: Sheet1
	S2 Table. Lynx individuals monitored in between 2009 and 2017.
	Individual	Name	No. of times genotype detected	Genotypes per year (11 loci/8 loci)				Social status at first sampling time	Modes of tracking	Tracking period	Years	Status in 2017
	Males		11 loci/8 loci	2013-2014	2014-2015	2015-2016	2016-2017
1	M1	Turbo	9/12	5/6	3/4	1/2		Territorial	CT + G	2009-2016	7	Dead.
2	M2	Başgan	4/8	4/8				Territorial	CT + G	2012-2015	4	Dead.
3	M3	Özgür	0/3	0/1		0/2		Territorial	CT + G	2012-continued	5	Shifted to territory of M1. Alive and resident.
4	M4	Kısakuyruk	1/1		1/1			Territorial	CT + G + T	2012-2017	5	Alive and resident.
5	M5	Ardıç	4/7		3/6		1/1	Territorial	CT + G	2015-2017	3	Replaced M2. Alive and resident.
6	M6	Uluhan	1/1		1/1			Non-territorial	CT + G + T	2015-2017	3	Dispersed.
7	M7	Kardeş 2	0/1			0/1		Non-territorial	CT + G	2016-2017	1.5	Dispersed.
8	M8	Kırıkdiş	1/1			1/1		Non-territorial	CT + G + T	2016-2017	2	Was a floater. Established a territory outside of study area.
9	M9	Evrim	1/1			1/1		Non-territorial	CT + G + T	2016-2017	1.5	Dispersed.
10	M10	Ruffy	1/1				1/1	Non-territorial	CT + G + T	2017-continued	0.5	Floater.
11	M11	Finger	1/1				1/1	Non-territorial	CT + G + T	2017-continued	0.25	Floater.
12	M12	195	1/1				1/1	Non-territorial	G	2017	-	Unknown.
13	M13	199	1/1				1/1	Non-territorial	G	2017	-	Unknown.
	Females
14	F1	İpek	3/5	1/2	1/2		1/1	Territorial	CT + G + T	2009-continued	8	Alive and resident.
15	F2	Eylül	2/2	2/2				Territorial	CT + G	2014-continued	4	Alive and resident.
16	F3	Frida	2/2				2/2	Territorial	CT + G + T	2015-continued	3	Alive and resident.
17	F4	Asi	3/3			2/2	1/1	Territorial	CT + G	2015-continued	3	Alive and resident.
18	F5	Xena	1/2				1/2	Territorial	CT + G + T	2016-continued	2	Alive and resident.
19	F6	İncebenek	0/1	0/1				Non-territorial	CT + G	2014	0.5	Probably died after a serious fight with F1 in Spring 2014 (DM unpublished camera trapping data).
20	F7	Kardeş 1	1/1			1/1		Non-territorial	CT + G	2016-2017	2	Dispersed.
21	F8	104	0/1			0/1		Non-territorial	G	2015	-	Unknown.
22	F9	194	1/1				1/1	Non-territorial	G	2017	-	Unknown.
		Total	38/57	12/20	9/14	6/11	11/12
	Notes: Camera trapping (CT), Genotyping (G), GPS telemetry (T). Bold values indicate total amount of genotypes obtained using 11 and 8 microsatellite loci.
	Lynx encountered once		4
	Long-term-tracked-lynx		18
	Total tracking years		55.25
	Mean tracking years		3.13
	Mean tracking years SD		2.15
